# Supplementary material for: LEFTY2/endometrial bleeding-associated factor up-regulates Na+ Coupled Glucose Transporter SGLT1 expression and Glycogen Accumulation in Endometrial Cancer Cells
Source: PLoS One. 2020 Apr 1;15(4):e0230044. doi: 10.1371/journal.pone.0230044 (PMC7112196; doi:10.1371/journal.pone.0230044)
Supplement: S1 Data — (XLSX) [file pone.0230044.s003.xlsx]

## Sheet: Fig 1A
	Control	LEFTY2
n = 1	1	1.3333
n = 2	1	1.13682
n = 3	1	1.6077
n = 4	1	1.35927

## Sheet: Fig 1B
	Control	LEFTY2
n = 1	1	2.5
n = 2	1	2.1
n = 3	1	2.3
n = 4	1	1.5

## Sheet: Fig 2A
	Control	LEFTY2
n = 1	840	988
n = 2	834	1010
n = 3	820	999
n = 4	877	923
n = 5	868	974
n = 6	938	1061
n = 7	893	953
n = 8	896	899
n = 9	972	881

## Sheet: Fig 3A
	Control	LEFTY2
n = 1	1	1.098
n = 2	1	1.773
n = 3	1	1.38687
n = 4	1	1.26997
n = 5	1	1.17204

## Sheet: Fig 3C
	GYS1/GAPDH			pGYS1/GAPDH				pGYS1/GYS1 ratio
	Control	LEFTY2		Control	LEFTY2
n = 1	1	2.63286		n = 1	1	0.942565		1	0.358
n = 2	1	1.10373		n = 2	1	0.964652		1	0.873994
n = 3	1	1.3901		n = 3	1	1.8308		1	0.522588
n = 4	1	2.48544		n = 4	1	0.726448		1	0.518362
n = 5	1	1.67271		n = 5	1	1.28836
n = 6	1	0.969052
n = 7	1	1.67271

## Sheet: Fig 4A
	Conntrol	LEFTY2
n = 1	2.09298	2.00058
n = 2	2.12475	3.3058
n = 3	2.06699	2.87843
n = 4	1.97459	2.93907
n = 5	1.95726	3.05169
n = 6	2.80912	3.61478
n = 7	2.99682	3.36067
