# Supplementary material for: LEFTY2/endometrial bleeding-associated factor up-regulates Na+ Coupled Glucose Transporter SGLT1 expression and Glycogen Accumulation in Endometrial Cancer Cells
Source: PLoS One. 2020 Apr 1;15(4):e0230044. doi: 10.1371/journal.pone.0230044 (PMC7112196; doi:10.1371/journal.pone.0230044)
Supplement: S2 Data — (XLSX) [file pone.0230044.s004.xlsx]

## Sheet: Fig 1
	1a			1 b			1 c			1 d
	Ishikawa qpcr			Ishikawa WB			qPCR HEC1a SGLT			WB HEC1a SGLT1
	Control	LEFTY2		Control	LEFTY2		Control	LEFTY2		Control	LEFTY2
	1	1.3333		1	2.5		1	1.454		1	2.09668
	1	1.13682		1	2.1		1	1.41		1	1.46098
	1	1.6077		1	2.3		1	1.723		1	1.60907
	1	1.35927		1	1.5		1	1.568		1	1.37803
							1	1.589		1	1.24291
										1	1.21133
										1	1.21024

## Sheet: Fig 2
	2a				2 b
	Ishikawa 2nbdg				2nbdg HEC1a
	Control	LEFTY2			Control	LEFTY2
	840	988			209	296
	834	1010			211	217
	820	999			372	349
	877	923			375	477
	868	974			373	436
	938	1061			364	374
	893	953
	896	899
	972	881

## Sheet: Fig 3
	3b				3b					3b					3b
WB ISK SGLT1					WB ISK GYS1					WB ISk P-GYS1					WB Ishi P-GYS/GYS ratio
Control	LEFTY2	TGF-	LEFTY2+TGF-		Control	LEFTY2	TGF-	LEFTY2+TGF-		Control	LEFTY2	TGF-	LEFTY2+TGF-		Control	LEFTY2	TGF-	LEFTY2+TGF-
1	1.3239				1	0.906804	0.638751	0.50721		1	1.80277	1.02877			1	1.22929	1.86903	1.83087
1	1.0815	0.928374	1.18811		1	1.47353	1.15338	0.877031		1	2.08388				1	0.699687	0.219297	0.344671
1	0.850474	0.869321	0.664102		1	1.0526	0.59099	0.813897		1		0.818073	0.901124		1	0.876805	1.12629	0.896887
1		0.752358	0.897551		1		0.406041	0.393766		1	1.11473		0.928635		1	0.538675	0.665921	0.665864
1		0.547678	0.835777		1		0.434986	0.691351		1	1.03101	0.252932	0.302287		1		2.01475	2.28848
1	1.6147	1.26494	0.705221		1		0.610367	0.883764		1		0.665627	0.729974		1	0.358
1	1.31069	0.73382	0.956377		1	1.18379		0.834223		1	0.942565				1	0.873994
1	1.14294	0.671418	0.76196		1	1.69228	1.22848	1.35332		1	0.964652				1	1.09451
1	1.20345	0.82533	1.15088		1	1.14848	0.78026	0.87471		1	1.8308				1	0.522588
1	1.06574	0.761187	0.816964		1	2.63286				1	0.726448				1	0.518362
					1	1.10373				1	1.28836
					1	1.3901
					1	2.48544
					1	1.67271
					1	0.969052
					1	1.67271
	3d				3d					3d					3d
WB HEC1A GYS1					WB HEC1A SGLT1					WB HEC1A P-GYS					WB HEC1A P-GYS/GYS ratio
Control	LEFTY2	TGF-	LEFTY2+TGF-		Control	LEFTY2	TGF-	LEFTY2+TGF-		Control	LEFTY2	TGF-	LEFTY2+TGF-		Control	LEFTY2	TGF-	LEFTY2+TGF-
1	1.3276	1.52674	1.31898		1	1.42366	1.39443	1.84665		1	1.08765	1.28648	1.21565		1	1.24846	2.22241	2.07282
1	0.968715	1.06752	1.03682		1	1.95241	2.21427	1.23332		1	1.20941	2.37247	2.14915		1	1.06845	1.2054	1.37138
1	1.17162	1.98362	1.47848		1	1.08552	1.13466	0.859372		1	1.25182	2.39106	2.02756		1	0.951406	0.799528	1.37786
1	1.18238	1.69834	1.38367		1	1.60608	1.71593	1.5822		1	1.12492	1.35787	1.9065		1	0.606693	0.853815	1.11524
1	1.13337	1.7999	1.70541		1	0.817613	0.913809	1.01576		1	1.81732				1	1.011
1	1.79755				1	1.02491	0.976415	1.05242		1	1.30986				1	0.722778
1	1.81226				1	1.80674		1.76397		1	1.08383				1	0.754864
1	1.43579				1	1.45038	1.44126	1.07702		1	1.31518				1	1.31047
1	1.0036				1	1.64208	0.93581	1.17455		1	1.15776
					1	1.36896	1.22207	1.20785

## Sheet: Fig 4
	4a					4b
	ISK ELISA Glycogen					HEC1a ELISA Glycogen
	Control	LEFTY2	TGF-	LEFTY2+TGF-		Control	LEFTY2	TGF-	LEFTY2+TGF-
	2.67778	3.518	3.24541	2.87501			1.32	1.6	2.38
	2.64892		3.65269	3.08506		1.1	1.48	2.75	3.04
	3.35765	3.65429	2.29295	2.038		1.24	0.97	1.42	2.09
	3.38972	3.36888	2.04121	2.13261		1.12	0.72	2.15	1.57
	2.4068	3.40736	2.34426	3.10591

## Sheet: Fig Sup 1
	SUP 1a			SUP 1a
	qPCR HESC GYS1			qPCR HESC SGLT					SUP 1b			SUP 1b			SUP 1b
	Control	LEFTY2		Control	LEFTY2				WB HESC GYS1			WB HESC pGYS1			WB HESC SGLT1
	1	0.577715		1	1.002				Control	LEFTY2		Control	LEFTY2		Control	LEFTY2
	1	0.764559		1	1.388				1	0.814571		1	0.76696		1	1.08005
	1	0.827331		1	1.141				1	1.02589		1	0.643204		1	1.19061
	1	1.07794		1	1.102				1	0.830393		1	1.02964		1	1.12727
	1	1.05393							1	0.832717		1	0.961168		1	0.773303
									1	0.836176		1	1.12089		1	1.21701
									1	1.4707		1	1.79656		1	1.48574
									1	1.824		1	1.33799

## Sheet: Fig Sup 2
		SUP 2a					SUP 2a
		qPCR ISK SGLT1					qPCR ISK GYS1
		Control	LEFTY2	TGF-	LEFTY2+TGF-		Control	LEFTY2	TGF-	LEFTY2+TGF-
		1	1.13952	0.869526	0.961248		1	1.11208	0.917856	0.867071
		1	0.915998	0.235	1.15962		1	1.13082	0.59063	0.674966
		1	1.12024	1.009	0.672		1	1.36	0.862981	0.958494
		1	1.78193	0.407	0.716		1	2.714	0.962375	0.780802
		1	0.882		0.532		1		0.833409	0.801
		1	2.266		0.847		1		0.853	0.957
		1	2.245				1		0.914	0.612
		1	3.161				1			0.199
		SUP 2b					SUP 2b
		qPCR HEC1 SGLT1					qPCR HEC1 GYS1
		Control	LEFTY2	TGF-	LEFTY2+TGF-		Control	LEFTY2	TGF-	LEFTY2+TGF-
		1	1.09247	0.69903	0.400497		1	1.29044	0.38779	0.608509
		1	1.20432	0.674199	0.898457		1	0.991345	2.16269	1.14375
		1	1.74543	0.86	1.22559		1	1.06315	1.10435	0.829889
		1	1.182	0.377	0.463		1	1.116	1.05579	1.55228
		1	1.242	1.254	0.236		1	1.17966	1.53517	1.31
		1	1.386		0.903		1	1.644	1.591	0.630973
							1		1.5742	2.009
							1		4.908	1.063
							1		1.558
